# Supplementary material for: Comprehensive Plasma Metabolomic Profile of Patients with Advanced Neuroendocrine Tumors (NETs). Diagnostic and Biological Relevance
Source: Cancers (Basel). 2021 May 27;13(11):2634. doi: 10.3390/cancers13112634 (PMC8197817; doi:10.3390/cancers13112634)
Supplement: Supplementary file 1 [file cancers-13-02634-s001.zip]

Archive with 4 entries (3 files):
- cancers-1222208-4-1supplementary/
- cancers-1222208-4-1supplementary/._Table S3.xlsx
- cancers-1222208-4-1supplementary/cancers-1222208-4-supplementary-figures.pptx
- cancers-1222208-4-1supplementary/cancers-1222208-4-supplementary-tables.docx
